# Supplementary material for: Avian MHC Evolution in the Era of Genomics: Phase 1.0
Source: Cells. 2019 Sep 26;8(10):1152. doi: 10.3390/cells8101152 (PMC6829271; doi:10.3390/cells8101152)
Supplement: Supplementary file 1 [file cells-08-01152-s001.zip]

Archive with 1 entries (1 files):
- cells-582963-SI.xlsx
