# Supplementary material for: Avian MHC Evolution in the Era of Genomics: Phase 1.0
Source: Cells. 2019 Sep 26;8(10):1152. doi: 10.3390/cells8101152 (PMC6829271; doi:10.3390/cells8101152)
Supplement: Supplementary file 1 [file cells-08-01152-s001.zip › cells-582963-SI.xlsx]

## Sheet: Sheet1
Supplementary Table 1. Data for Figures 2a and b; modified with permission from Minias et al. 2018. Genome Biology and Evolution 2018, 11 (1), 17-28 (ref. 102).
Species	Number of MHC class I genes	Tip number on tree		Species	Number of MHC class I genes	Tip number on tree
Numida_meleagris	1	1		Struthio_camelus	1	1
Coturnix_japonica	7	2		Dromaius_novaehollandiae	2	2
Gallus_gallus	2	3		Casuarius_casuarius	2	3
Chrysolophus_pictus	2	4		Apteryx_owenii	3	4
Meleagris_gallopavo	2	5		Numida_meleagris	1	5
Tetrao_tetrix	2	6		Coturnix_japonica	7	6
Tympanuchus_pallidicinctus	1	7		Meleagris_gallopavo	3	7
Tympanuchus_cupido	1	8		Lagopus_lagopus	3	8
Tympanuchus_phasianellus	1	9		Tetrao_tetrix	3	9
Centrocercus_urophasianus	1	10		Tympanuchus_pallidicinctus	2	10
Centrocercus_minimus	1	11		Tympanuchus_cupido	2	11
Anser_indicus	4	12		Tympanuchus_phasianellus	2	12
Anas_laysanensis	3	13		Centrocercus_minimus	2	13
Anas_platyrhynchos	2	14		Centrocercus_urophasianus	2	14
Phoeniconaias_minor	5	15		Perdix_perdix	2	15
Phoenicopterus_ruber	4	16		Syrmaticus_humiae	3	16
Phoenicoparrus_andinus	4	17		Phasianus_colchicus	2	17
Phoenicoparrus_jamesi	3	18		Chrysolophus_pictus	3	18
Phoenicopterus_chilensis	5	19		Pavo_cristatus	3	19
Phoenicopterus_roseus	6	20		Gallus_gallus	2	20
Grus_japonensis	6	21		Anser_cygnoides	4	21
Grus_canadensis	2	22		Geotrygon_montana	1	22
Larus_scopulinus	2	23		Columba_livia	2	23
Calidris_canutus	6	24		Patagioenas_squamosa	1	24
Limosa_limosa	4	25		Tauraco_hartlaubi	2	25
Halobaena_caerulea	8	26		Otis_tarda	2	26
Nipponia_nippon	5	27		Phoeniconaias_minor	1	27
Ciconia_boyciana	2	28		Phoenicopterus_ruber	2	28
Spheniscus_humboldti	2	29		Phoenicoparrus_andinus	2	29
Spheniscus_magellanicus	1	30		Phoenicoparrus_jamesi	2	30
Vultur_gryphus	2	31		Phoenicopterus_chilensis	2	31
Elanus_caeruleus	2	32		Phoenicopterus_roseus	2	32
Aegypius_monachus	2	33		Fulica_atra	3	33
Bubo_bubo	1	34		Rallus_aquaticus	1	34
Tyto_alba	2	35		Psophia_crepitans	1	35
Falco_naumanni	1	36		Grus_leucogeranus	2	36
Falco_punctatus	1	37		Grus_japonensis	2	37
Falco_fasciinucha	1	38		Grus_grus	2	38
Falco_eleonorae	1	39		Grus_nigricollis	1	39
Falco_subbuteo	1	40		Grus_monacha	2	40
Falco_peregrinus	1	41		Grus_canadensis	2	41
Falco_rusticolus	1	42		Grus_vipio	2	42
Falco_cherrug	1	43		Grus_antigone	2	43
Vireo_olivaceus	3	44		Grus_carunculatus	2	44
Phylloscopus_trochilus	19	45		Grus_paradisea	2	45
Phylloscopus_collybita	16	46		Grus_virgo	2	46
Sylvia_borin	6	47		Balearica_pavonina	2	47
Hippolais_icterina	7	48		Balearica_regulorum	2	48
Acrocephalus_sechellensis	4	49		Limosa_limosa	2	49
Acrocephalus_arundinaceus	9	50		Philomachus_pugnax	3	50
Acrocephalus_schoenobaenus	33	51		Gallinago_media	3	51
Acrocephalus_scirpaceus	11	52		Rissa_tridactyla	2	52
Parus_caeruleus	10	53		Pagophila_eburnea	3	53
Parus_major	32	54		Brachyramphus_marmoratus	2	54
Polioptila_plumbea	3	55		Aethia_pusilla	2	55
Thryothorus_thoracicus	3	56		Aethia_cristatella	2	56
Sitta_canadensis	3	57		Pygoscelis_adeliae	1	57
Dumetella_carolinensis	3	58		Pygoscelis_papua	1	58
Sturnus_vulgaris	5	59		Pygoscelis_antarcticus	1	59
Turdus_migratorius	2	60		Aptenodytes_patagonicus	1	60
Phoenicurus_phoenicurus	5	61		Eudyptula_minor	1	61
Luscinia_svecica	4	62		Spheniscus_mendiculus	1	62
Bombycilla_cedrorum	5	63		Spheniscus_humboldti	1	63
Taeniopygia_guttata	1	64		Spheniscus_demersus	1	64
Passer_montanus	9	65		Spheniscus_magellanicus	1	65
Passer_domesticus	10	66		Oceanodroma_castro	4	66
Passer_hispaniolensis	8	67		Oceanodroma_monteiroi	3	67
Anthus_campestris	6	68		Oceanodroma_leucorhoa	2	68
Anthus_berthelotii	6	69		Diomedea_exulans	2	69
Carpodacus_erythrinus	7	70		Pagodroma_nivea	2	70
Chondestes_grammacus	4	71		Halobaena_caerulea	3	71
Melospiza_melodia	2	72		Pachyptila_belcheri	3	72
Zonotrichia_capensis	6	73		Pachyptila_desolata	3	73
Agelaius_phoeniceus	4	74		Calonectris_diomedea	3	74
Geothlypis_trichas	9	75		Procellaria_aequinoctialis	3	75
Thraupis_episcopus	4	76		Ciconia_ciconia	3	76
Passerina_cyanea	5	77		Ciconia_boyciana	2	77
Cardinalis_cardinalis	4	78		Nipponia_nippon	4	78
				Fregata_minor	2	79
				Ixobrychus_flavicollis	2	80
				Ardeola_bacchus	2	81
				Gorsachius_magnificus	2	82
				Nycticorax_nycticorax	2	83
				Egretta_sacra	2	84
				Egretta_eulophotes	4	85
				Egretta_garzetta	2	86
				Casmerodius_albus	2	87
				Ardea_cinerea	3	88
				Bubulcus_ibis	2	89
				Coccycua_minuta	1	90
				Tachymarptis_melba	2	91
				Vultur_gryphus	2	92
				Pandion_haliaetus	1	93
				Elanus_caeruleus	2	94
				Gypaetus_barbatus	1	95
				Neophron_percnopterus	2	96
				Circaetus_gallicus	2	97
				Aegypius_monachus	1	98
				Gyps_africanus	2	99
				Gyps_coprotheres	2	100
				Hieraaetus_pennatus	2	101
				Aquila_chrysaetos	2	102
				Accipiter_gentilis	1	103
				Circus_aeruginosus	2	104
				Harpyhaliaetus_coronatus	2	105
				Buteo_buteo	2	106
				Buteo_galapagoensis	2	107
				Buteo_swainsoni	2	108
				Milvus_milvus	3	109
				Milvus_migrans	2	110
				Otus_scops	2	111
				Strix_nebulosa	2	112
				Strix_aluco	3	113
				Strix_uralensis	2	114
				Ketupa_blakistoni	8	115
				Bubo_scandiaca	2	116
				Bubo_bubo	2	117
				Bubo_africanus	2	118
				Asio_flammeus	2	119
				Asio_otus	2	120
				Aegolius_funereus	2	121
				Athene_noctua	3	122
				Surnia_ulula	2	123
				Glaucidium_passerinum	1	124
				Tyto_alba	2	125
				Alcedo_atthis	4	126
				Dendrocopos_major	2	127
				Falco_fasciinucha	1	128
				Falco_columbarius	1	129
				Falco_concolor	1	130
				Falco_subbuteo	1	131
				Falco_eleonorae	1	132
				Falco_naumanni	1	133
				Falco_punctatus	1	134
				Falco_tinnunculus	1	135
				Falco_femoralis	1	136
				Falco_peregrinus	1	137
				Falco_rusticolus	1	138
				Falco_biarmicus	1	139
				Falco_cherrug	1	140
				Strigops_habroptila	2	141
				Forpus_passerinus	1	142
				Synallaxis_brachyura	1	143
				Climacteris_picumnus	9	144
				Malurus_cyaneus	5	145
				Pardalotus_striatus	7	146
				Pardalotus_punctatus	6	147
				Lichenostomus_melanops	7	148
				Lichenostomus_fuscus	5	149
				Lichenostomus_penicillatus	6	150
				Cyanopica_cyanus	6	151
				Aphelocoma_coerulescens	3	152
				Garrulus_glandarius	10	153
				Pica_pica	6	154
				Corvus_frugilegus	8	155
				Corvus_macrorhynchos	9	156
				Corvus_corone	10	157
				Corvus_brachyrhynchos	9	158
				Philesturnus_carunculatus	8	159
				Petroica_australis	8	160
				Petroica_traversi	2	161
				Parus_caeruleus	4	162
				Acrocephalus_arundinaceus	4	163
				Andropadus_virens	7	164
				Mimus_polyglottos	6	165
				Mimus_macdonaldi	6	166
				Mimus_melanotis	3	167
				Mimus_trifasciatus	5	168
				Mimus_parvulus	6	169
				Luscinia_svecica	11	170
				Luscinia_luscinia	3	171
				Ficedula_hypoleuca	4	172
				Ficedula_albicollis	12	173
				Erythrura_gouldiae	5	174
				Taeniopygia_guttata	10	175
				Poephila_acuticauda	6	176
				Passer_domesticus	4	177
				Euphonia_musica	1	178
				Carpodacus_mexicanus	5	179
				Hemignathus_virens	14	180
				Atlapetes_rufinucha	2	181
				Melospiza_melodia	13	182
				Junco_hyemalis	5	183
				Zonotrichia_capensis	2	184
				Emberiza_cioides	4	185
				Emberiza_jankowskii	3	186
				Sturnella_bellicosa	1	187
				Dives_warszewiczi	1	188
				Agelaius_phoeniceus	5	189
				Geothlypis_trichas	23	190
				Dendroica_adelaidae	1	191
				Pheucticus_aureoventris	2	192
				Poospiza_hispaniolensis	1	193
				Volatinia_jacarina	3	194
				Coryphospingus_cucullatus	4	195
				Ramphocelus_carbo	1	196
				Sicalis_flaveola	2	197
				Catamenia_inornata	2	198
				Diglossa_humeralis	2	199
				Oryzoborus_angolensis	1	200
				Sporophila_nigricollis	3	201
				Nesospiza_acunhae	4	202
				Coereba_flaveola	2	203
				Loxigilla_noctis	2	204
				Tiaris_bicolor	7	205
				Tiaris_canorus	2	206
				Tiaris_obscurus	5	207
				Melanospiza_richardsoni	2	208
				Geospiza_fortis	4	209
				Certhidea_olivacea	6	210
				Platyspiza_crassirostris	4	211
				Pinaroloxias_inornata	6	212
				Camarhynchus_pallidus	3	213
				Camarhynchus_psittacula	2	214
				Camarhynchus_pauper	3	215
				Camarhynchus_parvulus	2	216
				Geospiza_conirostris	3	217
				Geospiza_fuliginosa	3	218
				Geospiza_scandens	5	219
				Geospiza_difficilis	2	220
				Geospiza_magnirostris	4	221
